# Supplementary material for: CFTI5Med, the new release of the catalogue of strong earthquakes in Italy and in the Mediterranean area
Source: Sci Data. 2019 Jun 3;6:80. doi: 10.1038/s41597-019-0091-9 (PMC6546750; doi:10.1038/s41597-019-0091-9)
Supplement: Supplementary file 1 — Download metadata file [file 41597_2019_91_MOESM1_ESM.zip]

Archive with 3 entries (3 files):
- a_Valensise727A_assay.txt
- s_Valensise727A_study.txt
- i_Investigation.txt
