# Supplementary material for: CFTI5Med, the new release of the catalogue of strong earthquakes in Italy and in the Mediterranean area
Source: Sci Data. 2019 Jun 3;6:80. doi: 10.1038/s41597-019-0091-9 (PMC6546750; doi:10.1038/s41597-019-0091-9)
Supplement: Supplementary file 1 — Download metadata file [file 41597_2019_91_MOESM1_ESM.zip › a_Valensise727A_assay.txt]

Sample Name	Protocol REF	Assay Name	Raw Data File	Comment[Data Repository]	Comment[Data Record Accession]	Comment[Data Record URI]
Geographical data	research and data processing	names and geographical coordinates for localities	LocList.txt	PANGAEA	doi:10.1594/PANGAEA.896754	https://doi.org/10.1594/PANGAEA.896754
Earthquake data	research and data processing	MCS intensities at localities	MCSList.txt	PANGAEA	doi:10.1594/PANGAEA.896754	https://doi.org/10.1594/PANGAEA.896754
Earthquake data	research and data processing	earthquake-induced effects on the natural environment	NatList.txt	PANGAEA	doi:10.1594/PANGAEA.896754	https://doi.org/10.1594/PANGAEA.896754
Earthquake data	research and data processing	source parameters for all individual earthquakes	QuakeList.txt	PANGAEA	doi:10.1594/PANGAEA.896754	https://doi.org/10.1594/PANGAEA.896754
Earthquake data	research and data processing	set of XML files--one for each earthquake sequence--containing descriptive information in plain text and bibliography	XXXXXX.xml	PANGAEA	doi:10.1594/PANGAEA.896754	https://doi.org/10.1594/PANGAEA.896754
