# Supplementary material for: CFTI5Med, the new release of the catalogue of strong earthquakes in Italy and in the Mediterranean area
Source: Sci Data. 2019 Jun 3;6:80. doi: 10.1038/s41597-019-0091-9 (PMC6546750; doi:10.1038/s41597-019-0091-9)
Supplement: Supplementary file 1 — Download metadata file [file 41597_2019_91_MOESM1_ESM.zip › s_Valensise727A_study.txt]

Source Name	Characteristics[geographical location]	Term Source REF	Term Accession Number	Protocol REF	Sample Name	Factor Value[geographic location]	Factor Value[year]
Geographic maps and gazetteers	Mediterranean Region	GAZ	GAZ:01000029	data acquisition	Geographical data	latitude;longitude
Historical and scientific sources and earthquake catalogues	Mediterranean Region	GAZ	GAZ:01000029	data acquisition	Earthquake data	latitude;longitude
