# Supplementary material for: CFTI5Med, the new release of the catalogue of strong earthquakes in Italy and in the Mediterranean area
Source: Sci Data. 2019 Jun 3;6:80. doi: 10.1038/s41597-019-0091-9 (PMC6546750; doi:10.1038/s41597-019-0091-9)
Supplement: Supplementary file 1 — Download metadata file [file 41597_2019_91_MOESM1_ESM.zip › i_Investigation.txt]

# Investigation File generated for Scientific Data with Investigation File Authoring Tool version 0.1.0 on 22/05/2019 - This metadata file is CC0
ONTOLOGY SOURCE REFERENCE
Term Source Name	GAZ	ERO	OBI	IDO	ENVO
Term Source File	http://data.bioontology.org/ontologies/GAZ	http://data.bioontology.org/ontologies/ERO	http://data.bioontology.org/ontologies/OBI	http://data.bioontology.org/ontologies/IDO	http://data.bioontology.org/ontologies/ENVO
Term Source Version	$Revision: 1.512 $	2013-08-02	2014-08-18	2017-11-03	
Term Source Description	Gazetteer	Eagle-I Research Resource Ontology	Ontology for Biomedical Investigations	Infectious Disease Ontology	Environment Ontology
INVESTIGATION
Investigation Identifier
Investigation Title
Investigation Description
Investigation Submission Date
Investigation Public Release Date
INVESTIGATION PUBLICATIONS
Investigation PubMed ID
Investigation Publication DOI
Investigation Publication Author List
Investigation Publication Title
Investigation Publication Status
Investigation Publication Status Term Accession Number
Investigation Publication Status Term Source REF
INVESTIGATION CONTACTS
Investigation Person Last Name
Investigation Person Mid Initials
Investigation Person First Name
Investigation Person Address
Investigation Person Phone
Investigation Person Fax
Investigation Person Email
Investigation Person Affiliation
Investigation Person Roles
Investigation Person Roles Term Accession Number
Investigation Person Roles Term Source REF
STUDY
Study Identifier	10.1038/s41597-019-0091-9
Study Title	CFTI5Med, the new release of the catalogue of strong earthquakes in Italy and in the Mediterranean area
Study Submission Date	18/12/2018
Study Public Release Date	03/06/2019
Study Description	https://www.nature.com/articles/s41597-019-0091-9
Study File Name	s_Valensise727A_study.txt
Comment[Subject Keywords]	""
Comment[Manuscript Licence]	CC BY-4.0
Comment[Experimental Metadata Licence]	CC0
Comment[Supplementary Information File Name]
Comment[Supplementary Information File Type]
Comment[Supplementary Information File URL]
Comment[Data Repository]	PANGAEA
Comment[Data Record Accession]	doi:10.1594/PANGAEA.896754
Comment[Data Record URI]	https://doi.org/10.1594/PANGAEA.896754
STUDY DESIGN DESCRIPTORS
Study Design Type	data integration objective	source-based data analysis objective
Study Design Type Term Accession Number	ERO:0100092	ERO:0100121
Study Design Type Term Source REF	ERO	ERO
STUDY PUBLICATIONS
Study PubMed ID
Study Publication DOI
Study Publication Author List
Study Publication Title
Study Publication Status
Study Publication Status Term Accession Number
Study Publication Status Term Source REF
STUDY FACTORS
Study Factor Name	geographic location	year
Study Factor Type	geographic location	temporal_interval
Study Factor Type Term Accession Number	GAZ:00000448	http://www.ifomis.org/bfo/1.1/span#TemporalInterval
Study Factor Type Term Source REF	OBI	IDO
STUDY ASSAYS
Study Assay Measurement Type	earthquake
Study Assay Measurement Type Term Accession Number	ENVO:01000677
Study Assay Measurement Type Term Source REF	ENVO
Study Assay Technology Type	digital curation
Study Assay Technology Type Term Accession Number	OBI:0302914
Study Assay Technology Type Term Source REF	OBI
Study Assay Technology Platform	""
Study Assay File Name	a_Valensise727A_assay.txt
STUDY PROTOCOLS
Study Protocol Name	data acquisition	research and data processing
Study Protocol Type	data acquisition	data transformation
Study Protocol Type Term Accession Number	ERO:0000387	OBI:0200000
Study Protocol Type Term Source REF	ERO	OBI
Study Protocol Description		
Study Protocol URI	""	""
Study Protocol Version		
Study Protocol Parameters Name	""	""
Study Protocol Parameters Name Term Accession Number	""	""
Study Protocol Parameters Name Term Source REF	""	""
Study Protocol Components Name	""	""
Study Protocol Components Type	""	""
Study Protocol Components Type Term Accession Number	""	""
Study Protocol Components Type Term Source REF	""	""
STUDY CONTACTS
Study Person Last Name	Guidoboni	Ferrari	Tarabusi	Sgattoni	Comastri	Mariotti	Ciuccarelli	Bianchi	Valensise
Study Person First Name	Emanuela	Graziano	Gabriele	Giulia	Alberto	Dante	Cecilia	Maria Giovanna	Gianluca
Study Person Mid Initials
Study Person Email	""	""	""	""	""	""	""	""	gianluca.valensise@ingv.it
Study Person Phone
Study Person Fax
Study Person Address
Study Person Affiliation	Istituto Nazionale di Geofisica e Vulcanologia, Rome, Italy	Istituto Nazionale di Geofisica e Vulcanologia, Rome, Italy	Istituto Nazionale di Geofisica e Vulcanologia, Rome, Italy	Istituto Nazionale di Geofisica e Vulcanologia, Rome, Italy	Istituto Nazionale di Geofisica e Vulcanologia, Rome, Italy	Istituto Nazionale di Geofisica e Vulcanologia, Rome, Italy	Istituto Nazionale di Geofisica e Vulcanologia, Rome, Italy	Istituto Nazionale di Geofisica e Vulcanologia, Rome, Italy	Istituto Nazionale di Geofisica e Vulcanologia, Rome, Italy
Study Person Roles
Study Person Roles Term Accession Number
Study Person Roles Term Source REF
Comment[Study Person ORCID]	""	""	0000-0002-2497-6273	""	""	""	0000-0001-7050-9775	""	0000-0001-7631-1903
Comment[Funder]
Comment[FundRef ID]
Comment[Funder Term Source REF]
Comment[Grant Identifier]
